# Supplementary material for: Austrian farmers perception of new weeds
Source: Plant Environ Interact. 2023 Dec 18;5(1):e10129. doi: 10.1002/pei3.10129 (PMC10840368; doi:10.1002/pei3.10129)
Supplement: Supplementary file 2 — Table S3. [file PEI3-5-e10129-s002.xlsx]

## Sheet: Legend
Farmers Perception of Emerging Weeds’ Threats
Michael Glaser*, 1, 2 (orcid: 000-0002-4695-6150,
Franz Essl1, x (orcid: 0000-0001-8253-2112)
and Swen Follak3, x (orcid: 0000-0002-1788-0572)
1 Division of BioInvasions, Global Change & Macroecology, Department of Botany and Biodiversity Research, University of Vienna, Austria
2 Vienna Doctoral School of Ecology and Evolution, University of Vienna, Austria
3 Institute for Sustainable Plant Production, Austrian Agency for Health and Food Safety, Vienna, Austria
* corresponding author
x these two authors are joint senior authors
Correspondence
Michael Glaser, Rennweg 14, 1030 Wien
Email: michael.glaser@univie.ac.at
Table S3: Overview of answers (anonymized according to data protection guidelines) used to create figures and analyses.

## Sheet: Appendix_2
farm attributes			major crop types			crops grown in fields														occurrence of selected emerging weeds															management efforted of the recognized emerging weeds
id	farm size [ha]	farmtype	ct1.fields	ct1.orchards	ct1.vineyards	winter cereal	summer cereal	kernel corn	kernel peas	beans	potatoes	sugar beet	canola s.l.	sunflowers	soy beans	oil pumpkin	silo corn	clovergrass	vegetables	Ambrosia artemisiifolia	Cyperus esculentus	Xanthium strumarium	Datura stramonium	Phytolacca americana	Sorghum halepense	Asclepias syriaca	Descurainia sophia	Abutilon theophrasti	Fallopia spp	Panicum spp	Amaranthus spp	Solanum carolinense	Helianthus tuberosus	Lactuca serriola	Ambrosia artemisiifolia	Cyperus esculentus	Xanthium strumarium	Datura stramonium	Phytolacca americana	Sorghum halepense	Asclepias syriaca	Descurainia sophia	Abutilon theophrasti	Fallopia spp	Panicum spp	Amaranthus spp	Solanum carolinense	Helianthus tuberosus	Lactuca serriola
1		organic	1	0	0	1	0	0	0	1	0	0	1	1	0	0	0	0	0	0	1	0	1	0	0	0	0	0	0	0	0	0	0	0
2	35	organic	1	0	0	1	0	1	0	0	0	0	0	0	1	0	0	0	0	0	0	0	0	0	0	0	0	1	1	1	1	1	0	0									medium	high	medium to high	medium	medium
3	37	organic	1	0	0	0	0	0	0	0	0	0	0	0	0	0	1	1	0	1	0	0	1	0	0	0	1	0	0	0	1	0	0	1	high			low				medium				medium			medium
4		organic	1	0	0	0	0	0	0	0	0	0	0	0	0	0	1	1	0	1	0	0	1	0	0	0	0	1	0	1	0	0	0	1	medium			medium					medium		medium				medium
5	78	conventional	1	0	0	1	0	1	0	0	1	0	0	1	0	0	0	0	0	1	0	0	1	0	0	0	1	0	0	1	1	0	0	0	medium			medium				low			low to medium	low to medium
6		prefer not to say	1	0	0	1	1	0	1	1	0	1	0	0	0	0	0	0	0	1	1	1	1	1	1	1	1	1	1	1	1	1	1	1	medium	medium	medium	medium	medium	medium	medium	medium	medium	medium	medium	medium	medium	medium	medium
7	200	organic	1	0	1	1	0	1	0	0	0	0	1	1	0	0	0	0	0	1	0	0	1	0	0	1	1	1	0	0	1	0	0	0	medium to high			high			low to medium	low to medium	high			low to medium
8		organic	1	0	0	1	0	1	0	0	0	0	0	0	1	0	1	1	0	0	0	1	1	0	0	0	0	0	0	0	1	0	0	0			low to medium	low								low to medium
9	250	conventional	1	0	0	0	0	1	0	0	0	0	0	0	1	1	0	0	0	1	1	0	1	0	1	0	1	1	0	1	1	1	1	0	medium	medium to high		medium		low to medium		low	medium		low to medium	low	low	high
10	60	prefer not to say	1	0	1	1	1	0	0	0	0	1	0	0	0	0	0	0	0	0	0	0	1	0	1	0	0	0	1	1	1	0	0	1				low to medium		medium to high				low to medium	medium to high	medium to high			low
11	30	conventional	1	0	0	1	1	0	0	1	0	0	0	0	1	1	0	0	0	0	0	1	1	0	0	0	1	0	0	1	1	1	0	1			low	high				medium			medium	high	high		medium
12	11	conventional	1	0	0	1	0	1	0	0	0	0	0	0	0	0	0	0	0	0	0	0	0	0	0	0	0	0	0	1	1	0	0	0											medium	medium
13	12	conventional	1	1	0	1	0	0	0	0	1	0	0	0	0	0	0	1	0	0	0	0	0	0	0	0	0	0	0	0	0	0	0	0
14	20	conventional	1	0	0	1	0	0	0	0	0	1	0	0	1	0	0	1	0	0	0	0	0	0	1	0	1	0	1	1	1	1	0	1						medium		low to medium		medium	medium to high	medium to high	medium		medium
15	60	conventional	1	0	0	1	1	1	0	0	1	0	0	1	0	0	0	0	0	1	0	0	1	0	0	0	1	1	1	1	1	1	0	1	low			low to medium				low	low	low to medium	low to medium	low	low to medium		low to medium
16		conventional	1	0	0	1	1	0	0	0	1	0	1	0	0	1	0	0	1	0	0	0	0	0	0	0	1	1	0	0	0	0	0	0
17	65	prefer not to say	1	0	0	1	1	1	0	0	1	1	0	0	1	0	0	0	0	0	0	0	1	0	0	1	0	0	0	0	1	0	0	0				medium to high			low to medium					medium
18	55	conventional	1	0	0	1	0	1	0	0	0	0	0	0	1	0	0	0	0	1	0	1	1	0	0	0	0	1	0	1	1	0	0	0	high		high	high					high		medium	medium
19	73	conventional	1	1	0	1	0	1	0	0	1	1	0	0	0	1	0	0	0	1	0	0	1	0	0	0	1	1	1	1	1	1	1	0	low			high				low	low	low	high	high	high	low
20	100	organic	1	0	0	1	1	1	1	0	1	1	1	0	1	1	0	0	1	1	0	0	1	0	0	1	1	1	0	0	1	0	0	0	high			high			medium to high	medium	high			medium to high
21	100	conventional	1	0	1	1	1	1	1	0	0	1	0	1	1	0	0	0	0	1	0	0	1	0	1	0	1	1	0	1	1	1	0	0	medium			high		medium		medium to high	medium		low to medium	low to medium	medium to high
22	60	prefer not to say	1	0	1	1	1	1	0	0	0	1	0	1	0	0	0	0	0	1	0	1	1	0	0	0	1	0	1	1	1	1	0	0	low		low	medium				medium		low to medium	medium to high	medium to high	medium
23	130	conventional	1	0	0	1	1	0	0	0	0	1	0	1	0	1	0	0	0	1	0	1	1	0	0	0	1	0	0	0	1	0	0	0	high		medium	high				medium				medium
24	150	prefer not to say	1	0	0	1	1	1	0	0	1	1	0	0	0	1	0	0	0	1	0	0	1	0	0	0	1	1	0	1	1	1	0	1	low			medium to high				low	medium to high		low to medium	low to medium	medium		low to medium
25	195	conventional	1	0	0	1	0	1	0	0	1	1	0	0	0	1	0	0	0	0	0	1	1	0	1	0	1	0	0	1	1	0	0	1			medium	high		medium		low to medium			medium	medium			low
26	2.5	organic	1	0	0	0	0	0	0	0	1	0	0	0	0	0	0	0	1	0	0	0	0	0	0	0	0	0	0	0	1	0	1	0												high		high
27	70	organic	1	0	1	1	0	1	0	0	1	1	0	0	0	0	1	0	1	1	0	0	1	1	1	0	1	1	1	1	1	1	1	1	medium to high			high	low to medium	medium		low to medium	high	medium to high	medium	medium	medium	high	medium to high
28	180	conventional	1	0	1	1	0	1	0	0	0	0	1	0	1	1	0	0	0	1	0	0	1	0	0	0	1	1	1	1	1	1	0	1	medium to high			medium				low	low	low to medium	low	medium	low to medium		low to medium
29	180	conventional	1	0	0	1	1	0	1	0	0	0	1	1	1	0	0	1	0	1	0	1	1	0	0	0	0	0	0	0	1	0	0	0	low		high	low								low
30	121	prefer not to say	1	0	0	1	0	1	0	0	0	0	1	0	1	0	0	0	0	1	0	0	1	0	0	0	1	1	0	0	1	0	0	0	high			medium				medium	medium to high			low to medium
31	20	conventional	1	1	0	1	1	1	0	0	0	0	1	1	1	0	0	1	0	1	0	1	1	0	1	0	1	1	1	1	1	0	0	1	medium to high		medium	medium to high		medium to high		low to medium	medium to high	high	medium	medium			medium
32	165	conventional	1	0	0	1	0	1	0	0	0	1	1	0	1	0	1	1	0	1	0	0	0	0	0	0	1	1	0	1	1	1	0	1	low to medium							low	high		low to medium	low to medium	low		low
33	50	organic	1	0	0	1	0	1	0	0	0	0	1	0	1	0	0	0	0	1	0	0	0	1	0	0	0	0	1	0	1	0	0	0	low to medium				low					low		low to medium
34	100	organic	1	0	0	1	1	1	0	0	0	1	0	1	0	1	0	1	0	1	0	0	1	0	0	0	1	0	0	1	1	0	0	1	medium			medium to high				low			low	high			low
35		conventional	1	0	0	1	1	0	1	0	0	1	0	0	1	0	0	0	0	1	0	0	1	0	1	1	1	0	0	1	1	0	0	1	medium to high			high		medium to high	low to medium	medium to high			high	high			medium to high
36		organic	1	1	0	1	1	0	0	0	0	0	0	1	0	0	0	1	0	0	0	0	0	0	1	0	0	0	1	1	1	0	0	0
37	140	organic	1	0	0	1	1	1	1	1	0	0	0	1	1	0	0	0	1	0	0	0	1	0	0	0	0	1	0	0	1	0	0	0				high					low to medium			low to medium
38		conventional	1	0	1	1	0	1	0	0	0	0	1	1	0	0	0	0	0	1	0	0	1	0	0	0	0	0	0	0	1	0	0	1	high			high								low to medium			medium
39	48	conventional	1	0	0	1	0	1	0	0	0	0	1	1	1	0	0	0	0	0	0	1	1	0	0	0	1	1	0	0	1	0	0	0			high	high				low	high			medium
40	60	organic	1	0	0	1	1	0	0	0	0	1	0	1	0	1	0	0	0	0	0	0	1	0	0	0	0	1	0	1	1	0	0	0				low					low		low	medium
41		prefer not to say	1	0	0	1	0	1	0	0	0	0	0	0	1	0	0	1	1	1	0	0	1	0	0	0	0	0	1	0	1	1	0	0	high			low to medium						high		high	medium
42	180	prefer not to say	1	0	0	1	0	1	0	1	0	1	0	1	1	1	0	1	0	1	0	0	1	0	0	0	1	0	0	1	1	0	0	0	medium to high			high				low			medium	medium
43	80	prefer not to say	1	0	0	1	0	1	1	1	0	0	1	1	1	0	0	1	0	0	0	1	1	0	1	0	1	1	1	1	1	1	1	1			low to medium	low to medium		low to medium		low to medium	low to medium	low to medium	low to medium	medium	low to medium	low	low
44		organic	1	0	0	0	0	0	0	0	0	0	0	0	0	0	0	0	1	1	1	1	1	1	0	0	0	1	1	1	1	0	0	1	medium	medium	medium	low to medium	low to medium				low to medium	medium	low to medium	high			low
45	90	conventional	1	0	0	1	0	0	0	0	0	0	0	0	1	0	0	0	0	1	0	1	1	0	0	0	1	1	0	1	1	0	0	0	low to medium		medium to high	medium to high				medium	low to medium		low to medium	medium
46	22	organic	1	0	0	1	0	1	0	0	1	1	0	0	1	0	0	0	1	1	1	1	1	0	1	0	1	0	0	1	1	1	0	1	medium to high	high	medium	high		medium to high		medium			medium to high	medium	medium to high		low to medium
47		prefer not to say	1	1	0	1	0	0	0	0	0	0	0	0	0	0	0	0	0	0	0	0	0	0	0	0	0	0	0	0	0	0	0	0
48	6	conventional	1	0	0	1	1	0	0	0	0	0	0	0	0	0	0	1	0	0	0	0	0	0	0	0	0	0	0	0	0	0	0	0
49	45	conventional	1	0	0	1	1	0	1	0	0	0	0	0	1	0	0	1	0	1	0	0	0	0	0	0	1	0	1	1	1	0	0	1	low							low		medium	low to medium	medium			low
50	80	conventional	1	0	0	1	0	1	0	0	0	0	0	0	1	0	0	0	0	1	0	0	1	0	0	0	1	1	0	1	1	1	0	0	high			low to medium				low to medium	low to medium		medium to high	medium to high	medium
51	105	conventional	1	0	0	1	1	0	0	0	1	0	0	0	0	0	0	1	0	0	0	0	0	0	0	0	1	0	0	1	1	0	0	0								low to medium			medium to high	low to medium
52		prefer not to say	1	0	0	1	0	1	0	0	1	0	0	1	0	1	0	0	1	1	1	0	1	0	1	0	0	0	1	0	1	0	1	0	medium to high	medium to high		low to medium		medium to high				medium to high		medium		medium to high
53	220	organic	1	0	1	1	1	0	0	1	0	0	0	1	1	0	0	1	0	1	0	0	1	0	0	0	1	0	0	1	1	0	0	1	medium			low				low			low to medium	medium			low
54	117	conventional	1	0	0	1	0	0	0	0	1	1	0	0	0	1	0	0	0	0	0	0	1	0	0	0	1	0	0	0	1	0	0	0				high				low to medium				medium to high
55	110	conventional	1	0	0	1	1	1	0	0	0	0	0	1	1	0	0	0	1	1	0	1	1	0	1	1	1	1	1	1	1	0	0	1	high		medium	high		low to medium	low to medium	low	high	medium to high	medium	medium			low to medium
56	2.5	conventional	1	0	0	0	0	0	0	0	0	0	0	0	0	0	0	0	1	1	0	0	1	0	0	0	0	1	0	0	1	0	1	1	low to medium			low					low			medium to high		low to medium	low to medium
57	170	conventional	1	0	0	1	1	1	0	1	0	0	1	1	0	0	1	1	0	0	0	1	1	0	0	0	1	0	0	1	1	0	0	0			medium to high	high				low to medium			medium	medium
58	55	organic	1	0	0	1	0	1	0	0	0	0	0	0	0	0	0	0	0	1	0	0	1	0	0	0	1	1	1	1	1	0	1	0	medium to high			medium to high				medium	medium to high	high	medium	medium		medium
59	100	prefer not to say	1	0	0	1	0	1	1	0	0	1	0	0	0	0	0	0	0	0	0	0	1	0	0	0	1	1	1	1	1	0	0	0				medium				low	medium	low to medium	medium to high	medium
60	330	prefer not to say	1	0	0	1	1	0	0	0	0	1	1	1	0	0	0	0	0	0	0	0	1	1	0	0	1	0	0	0	1	1	0	0				medium to high	high			medium to high				high	medium to high
61	15	organic	1	1	0	1	1	1	1	0	1	0	0	0	1	1	0	0	0	0	0	0	0	0	0	0	0	0	1	1	1	1	1	0										low to medium	medium	low	low	low
62	21	prefer not to say	1	0	0	1	0	1	0	0	0	0	0	0	0	0	0	0	0	0	1	0	0	1	1	0	0	0	0	1	1	0	0	0		low			medium	medium					medium to high	low
63	16	conventional	1	0	0	0	0	0	0	0	1	0	0	0	0	0	0	0	0	0	0	0	1	0	0	0	0	0	0	1	1	0	0	0				low to medium							medium	high
64	80	organic	1	0	0	1	0	1	0	0	0	1	0	0	1	0	0	0	1	0	0	1	0	0	0	0	0	1	0	0	1	0	1	0			high						high			low to medium		medium to high
65	40	prefer not to say	1	0	0	1	0	1	0	0	0	1	1	0	0	0	0	0	0	1	0	0	0	0	0	0	1	1	0	1	1	0	0	0	medium to high							low to medium	high		medium to high	high
66	40	conventional	1	0	0	1	1	1	0	0	0	0	0	0	0	0	1	1	0	0	0	0	1	0	0	0	0	0	1	1	1	0	0	0				medium						medium to high	low to medium	low
67	15	conventional	1	0	0	1	0	1	0	0	0	0	0	0	0	0	1	0	0	0	0	0	0	0	1	0	0	0	1	0	0	0	0	1						low to medium				high					low to medium
68	8	conventional	1	1	0	1	1	0	0	0	1	0	0	0	0	1	0	1	1	1	0	0	0	0	0	0	0	0	0	1	0	0	1	0	high										high			medium
69	70	organic	1	0	0	1	0	1	0	0	0	1	1	0	1	0	0	0	0	1	0	0	1	1	0	1	0	1	1	1	1	1	0	0	medium to high			high	medium to high		medium		medium	medium	low to medium	low to medium	low
70		prefer not to say	1	0	0	1	0	1	0	0	1	0	0	0	0	0	1	1	0	0	0	0	0	0	0	0	0	0	1	1	1	0	0	0
71	370	conventional	1	0	0	1	1	1	0	0	0	0	0	1	1	0	0	1	0	1	0	1	1	0	0	0	1	1	0	1	1	1	0	0	high		high	medium to high				low	high		low to medium	medium	low to medium
72	35	prefer not to say	1	0	0	1	1	1	0	0	0	0	0	0	0	1	0	1	0	0	0	0	1	0	0	0	1	0	0	1	1	0	0	0				medium				low to medium			medium	medium
73	40	conventional	1	0	0	1	1	0	0	0	0	0	1	0	0	0	1	1	0	0	0	0	1	0	0	0	1	0	1	1	0	0	0	1				low				medium		high	medium				medium to high
74	40	prefer not to say	1	0	0	1	0	0	0	0	0	1	0	0	1	0	0	0	0	1	0	0	1	0	0	0	1	1	0	1	1	1	0	1	medium			high				medium	high		low to medium	medium	medium		medium
75	120	conventional	1	0	0	1	1	1	1	0	0	0	0	1	1	0	0	1	0	1	0	1	1	0	0	0	1	1	0	1	1	1	0	0	high		medium	high				medium	high		medium	medium	medium
76	20	organic	1	0	0	1	0	1	1	0	0	0	0	0	1	1	0	0	0	1	0	1	1	1	1	1	0	1	1	1	1	1	1	1	high		medium	medium	high	medium to high	medium		medium	high	medium	low to medium	low to medium	high	low to medium
77	11	conventional	0	1	0	0	0	0	0	0	0	0	0	0	0	0	0	0	0	1	0	0	0	0	0	0	1	0	0	1	1	0	0	1	low to medium							low to medium			low to medium	low to medium			low to medium
78	20	conventional	1	1	0	0	0	0	0	0	0	0	0	0	0	0	0	1	1	1	0	1	0	0	0	0	1	1	1	1	0	0	0	1	low		low to medium					low to medium	low	medium to high	medium to high				low
79	50	prefer not to say	1	0	0	1	1	0	0	0	1	0	0	0	0	0	1	1	0	0	0	0	0	0	0	0	1	0	0	0	1	0	0	1								low to medium				medium			medium
80	60	prefer not to say	1	0	0	1	0	0	1	1	0	0	0	0	1	0	0	1	0	0	0	0	1	0	0	0	1	0	0	0	1	0	0	1				medium				medium				medium			medium
81	90	prefer not to say	1	0	0	1	0	1	0	1	0	1	1	0	1	0	0	0	0	1	0	1	1	0	1	0	1	1	1	1	1	0	1	0	high		medium	high		high		low to medium	medium to high	high	medium	medium		low to medium
82	0.2	prefer not to say	0	0	1	0	0	0	0	0	0	0	0	0	0	0	0	0	0	1	0	1	1	0	0	0	0	0	0	1	1	0	0	1	medium		medium	medium							medium	medium			low
83	70	prefer not to say	1	0	0	1	1	1	0	1	1	0	0	1	1	1	0	1	0	0	0	1	0	0	1	0	0	0	1	0	1	0	0	1			low to medium			high				medium to high		low to medium			low to medium
84	45	prefer not to say	1	0	0	1	0	1	0	0	0	1	0	0	1	1	0	1	0	0	0	1	1	0	1	0	1	0	0	1	1	0	0	1			low	high		high		low to medium			high	high			low
85	45	prefer not to say	1	0	0	1	0	1	1	0	0	1	0	1	1	0	0	0	0	1	0	0	1	0	0	1	1	0	0	1	1	0	0	0	medium to high			high			low to medium	low to medium			low to medium	high
86		prefer not to say	1	0	0	1	1	0	0	0	1	0	0	0	1	0	0	0	1	0	0	0	1	0	0	0	1	0	0	1	1	0	0	1				high				medium			high	medium to high			medium to high
87	100	prefer not to say	1	0	0	1	1	0	0	0	1	0	0	0	1	0	0	0	1	0	0	0	1	0	0	0	1	0	0	1	1	0	0	1				high				medium to high			medium	medium			high
88		prefer not to say	1	0	0	0	0	1	0	0	0	0	0	0	0	1	0	0	0	1	0	1	0	1	1	0	0	0	0	0	1	0	0	1	low to medium		low		medium to high	medium						low			low
89	40	prefer not to say	1	0	0	1	0	1	0	0	0	0	0	0	1	1	0	0	0	1	1	1	1	1	1	0	1	1	1	1	1	1	0	0	high	high	high	high	high	high		high	high	high	high	high	high
90	45	prefer not to say	1	0	0	1	0	1	0	0	0	0	0	0	1	1	0	0	1	1	1	1	1	1	1	0	1	1	1	1	0	0	1	0	low to medium	medium	medium to high	low to medium	low to medium	medium to high		low	medium to high	high	medium			medium
91		prefer not to say	1	0	0	1	0	0	0	0	0	0	0	0	0	0	1	0	0	1	0	1	0	0	0	0	0	0	1	1	1	0	0	1	medium		medium							high	medium	medium to high			medium
92		prefer not to say	0	1	1	0	0	0	0	0	0	0	0	0	0	0	0	0	0	0	0	0	0	0	0	0	1	0	0	1	1	1	0	1								low to medium			low to medium	low to medium	low to medium		low to medium
93	50	prefer not to say	1	1	0	1	1	1	1	0	1	0	0	0	1	1	1	1	0	1	1	1	0	0	1	0	1	1	1	1	1	0	0	0	medium to high	low to medium	low to medium			medium to high		low to medium	low to medium	high	low to medium	low to medium
94	10	prefer not to say	1	1	0	0	0	1	0	0	0	0	0	0	1	1	0	0	0	0	0	1	0	1	1	0	0	0	0	1	1	0	0	0			low to medium		medium	medium to high					medium	low
95		prefer not to say	1	0	0	1	0	1	0	0	0	0	0	0	0	1	1	0	0	0	0	0	0	0	0	0	0	0	0	0	0	0	0	0
96	70	prefer not to say	1	1	0	1	0	1	0	0	0	0	0	0	1	1	0	0	0	1	0	1	1	1	0	1	0	1	1	1	1	1	0	1	medium		low to medium	medium to high	low to medium		low to medium		low to medium	medium to high	medium to high	low to medium	low to medium		low to medium
97	48	prefer not to say	1	0	0	1	0	1	0	0	0	0	0	0	1	1	0	0	0	0	1	1	0	0	1	0	1	0	1	1	1	1	1	1		medium	medium			medium		medium		medium	low to medium	low to medium	medium	medium	medium
98	180	prefer not to say	1	0	0	1	0	1	1	1	0	1	0	1	1	0	0	0	1	1	0	0	1	0	0	1	0	0	0	1	1	1	0	0	low to medium			high			low to medium				medium to high	medium to high	high
99	25	prefer not to say	1	0	1	1	0	1	0	0	0	0	0	0	0	1	0	0	0	0	1	0	1	1	0	0	1	1	0	1	1	0	0	0		low to medium		medium	high			medium	medium to high		medium	low to medium
100	28	prefer not to say	1	1	0	1	0	1	0	0	0	0	0	0	1	0	0	0	0	0	0	0	0	0	0	0	0	0	0	0	0	0	0	0
101	120	prefer not to say	1	0	0	1	1	0	0	0	0	0	1	0	0	0	0	0	0	0	0	0	0	0	0	0	0	0	1	0	0	0	0	0										medium
102	30	prefer not to say	1	0	0	1	0	1	0	0	0	0	0	0	1	1	0	0	0	1	0	1	1	1	1	0	1	1	1	1	0	0	0	0	high		medium	low to medium	high	high		low to medium	high	medium to high	low
103	45	prefer not to say	1	1	0	1	0	1	1	0	0	1	0	1	0	1	0	1	0	1	1	1	1	1	1	1	1	1	0	1	1	0	0	1	high	medium	medium to high	high	medium	medium to high	medium	medium	medium to high		medium to high	high			medium
104	50	prefer not to say	1	1	0	1	1	1	0	0	1	0	0	0	1	0	1	1	0	1	0	0	0	1	0	0	0	0	1	1	1	0	1	1	low to medium				medium to high					high	medium to high	low to medium		high	low to medium
105	16	prefer not to say	1	0	0	1	0	1	0	0	0	0	0	0	1	1	0	1	0	1	0	0	0	0	0	0	1	1	1	0	1	0	1	0	medium							low to medium	low to medium	high		low to medium		medium to high
106	45	prefer not to say	1	1	0	1	0	1	0	0	0	0	0	0	1	0	1	0	0	1	0	0	0	0	0	0	0	1	0	1	1	0	0	0	low to medium								medium		low to medium	low to medium
107		prefer not to say	1	0	0	1	0	1	0	0	0	0	0	0	0	1	0	0	0	0	0	1	0	1	1	0	1	1	0	1	1	1	1	0			low to medium		medium	medium		low to medium	low to medium		medium	medium	medium	low to medium
108	15	prefer not to say	1	0	0	1	1	0	0	0	0	0	1	0	0	0	0	0	0	0	0	0	0	0	0	0	1	0	0	1	1	0	0	0								medium			medium	medium
109	35	prefer not to say	1	0	0	1	0	1	0	0	0	0	0	0	0	1	0	0	1	1	0	1	1	0	0	0	1	0	0	1	1	1	0	1	medium		medium	low				low to medium			high	high	high		medium
110	90	prefer not to say	1	0	0	1	1	1	0	0	0	0	0	0	1	0	1	0	0	1	0	0	1	0	1	0	1	1	1	1	1	1	1	1	high			medium		high		low to medium	medium	high	medium to high	high	low to medium	high	medium to high
111		prefer not to say	1	0	0	1	0	1	0	0	0	1	0	0	0	0	0	0	0	0	0	0	0	0	0	0	0	0	0	0	0	0	0	0
112	50	organic	1	0	0	1	0	1	0	0	0	0	0	0	1	1	0	0	0	1	0	0	0	0	0	0	0	0	0	0	1	1	0	1	low to medium											low	low		low to medium
113	72	conventional	1	0	0	1	0	0	0	0	1	1	0	0	1	0	0	0	1	0	0	1	1	0	0	1	1	0	0	0	1	0	0	0			medium to high	high			high	medium to high				medium to high
114		prefer not to say	1	0	0	1	0	1	0	0	0	0	0	0	0	1	0	0	0	0	1	1	0	1	1	0	0	0	1	1	1	0	0	0
115		organic	1	0	0	0	1	1	0	1	0	0	0	0	1	1	0	0	0	1	0	1	1	1	1	0	1	1	0	1	1	0	0	1
116	9	prefer not to say	1	0	0	0	0	0	0	0	1	0	0	0	0	0	0	0	1	0	1	0	0	0	0	0	1	0	0	1	1	0	0	1		high						medium			medium	low to medium			low to medium
117	130	conventional	1	0	0	1	1	1	0	0	1	1	0	0	1	0	0	0	1	0	0	1	0	0	0	0	0	1	1	0	1	1	1	0			medium						high	high		low	medium	high
118	20	conventional	1	0	0	1	0	1	0	0	1	0	0	0	0	1	0	0	0	0	1	0	0	1	0	0	0	0	0	1	1	1	0	0		low to medium			low						medium	low to medium	low
119	75	conventional	1	0	1	1	1	1	0	0	0	1	0	0	1	1	0	0	0	0	0	0	1	0	0	0	1	1	0	1	1	1	0	1				low to medium				medium to high	low		high	high	high		low to medium
120	30	conventional	1	0	0	1	1	1	0	0	0	0	0	0	1	0	1	0	0	0	0	0	0	0	0	0	0	1	0	1	1	0	0	0									low		medium to high	high
121	88	prefer not to say	1	0	0	1	0	1	0	1	1	0	0	0	0	0	0	1	1	0	0	0	1	0	0	0	1	1	0	1	1	1	0	0				medium to high				low	low to medium		medium to high	medium to high	low to medium
122		conventional	1	0	0	1	1	1	0	0	1	1	0	0	0	1	0	0	1	0	0	0	1	0	0	0	0	1	0	1	1	1	0	0				high					medium		high	low to medium	high
123	10	prefer not to say	1	1	0	1	0	0	0	1	1	0	0	1	0	1	0	0	0	0	0	0	0	1	1	0	0	0	1	0	1	0	0	0					low	medium to high				low to medium		low
124	60	conventional	1	0	0	1	0	1	0	0	0	0	0	0	1	1	0	0	0	0	0	1	1	0	1	0	0	1	1	1	1	1	1	0			medium	medium		medium			medium	medium to high	medium	medium	medium	medium to high
125	60	conventional	1	0	0	1	0	1	0	0	0	0	0	1	0	0	0	1	0	1	1	0	1	0	1	1	0	1	1	1	1	1	1	0	medium to high	high		medium to high		medium to high	medium to high		medium to high	high	medium to high	medium to high	medium to high	medium to high
126		conventional	1	0	0	1	0	1	1	0	0	1	0	1	1	0	0	1	1	1	0	1	1	0	0	1	1	1	1	1	1	0	0	1	medium to high		low	high			low	low	low	medium	high	high			low
127	120	organic	1	0	0	1	0	1	1	1	0	1	0	1	1	0	0	1	1	1	0	1	1	0	0	1	1	1	1	1	1	0	0	1	high		low	high			low	low	low	low to medium	high	high			low
128	26	conventional	1	0	0	1	0	1	0	0	0	0	0	0	0	1	0	0	0	0	1	0	0	1	0	0	1	1	1	0	1	0	0	0		high			high			medium	low to medium	medium		low to medium
129	120	prefer not to say	1	0	0	0	0	1	0	0	0	0	0	0	1	1	0	0	0	1	1	1	1	1	1	0	0	1	1	1	1	1	0	0	high	high	high	high	high	high			high	medium to high	medium	medium	medium to high
130	40	conventional	1	0	1	0	0	1	0	0	0	0	0	0	1	1	0	0	0	0	1	0	0	0	1	0	0	0	1	1	0	1	0	0		high				high				high	medium		high
131	90	prefer not to say	1	0	0	1	0	1	0	0	1	0	1	0	1	0	1	1	0	1	1	1	1	0	1	1	1	0	1	1	1	0	1	0	medium to high	medium	medium	high		medium to high	medium to high	medium		medium	medium to high	medium to high		high
132		conventional	1	0	0	0	0	0	0	0	1	0	0	0	0	0	0	0	1	1	1	1	1	1	1	0	0	0	0	1	1	0	1	1
133	20	conventional	1	0	0	0	0	1	0	0	0	1	0	0	0	1	0	0	0	1	0	0	1	1	0	0	0	1	0	1	1	0	0	0	low to medium			low to medium	low to medium				high		medium	low
134	7	conventional	0	1	0	0	0	0	0	0	0	0	0	0	0	0	0	0	0	0	0	1	1	0	0	0	1	0	0	1	1	0	0	0			low to medium	low				low to medium			medium	medium
135	43	conventional	1	0	0	1	0	1	0	0	0	0	0	0	0	1	0	0	0	1	1	1	1	1	1	0	0	1	1	1	1	0	0	0	medium	high	medium	medium to high	high	low			medium	high	low to medium	low
136	80	organic	1	0	0	1	0	1	0	0	0	0	0	0	0	1	0	0	0	0	0	1	1	1	1	0	0	1	1	1	1	1	0	0			medium to high	medium	medium to high	high			medium	medium	medium to high	medium	medium
137	60	conventional	1	0	0	1	0	1	0	1	0	0	0	0	0	1	0	0	0	1	1	0	0	0	1	0	0	0	1	1	1	0	0	0	low	low to medium				medium to high				medium	high	medium to high
138	50	conventional	1	0	0	1	0	1	0	1	0	0	0	0	1	1	0	0	0	1	1	1	0	1	1	0	0	0	1	1	1	0	0	0	medium	high	low to medium		high	medium				high	medium	low to medium
139	17	prefer not to say	1	0	0	1	0	1	0	0	0	0	0	0	0	1	0	0	0	1	1	1	0	1	1	1	1	0	0	1	1	1	1	1	medium	medium to high	medium		medium	medium to high	medium	medium			medium	medium	medium	medium	medium to high
140	18	conventional	1	0	0	1	0	1	0	1	1	0	0	1	0	1	0	1	1	0	0	0	1	0	0	0	0	1	0	1	1	0	0	1				low					low to medium		medium	low			low
141	65	prefer not to say	1	0	0	1	0	1	0	0	0	1	0	0	0	1	0	0	0	0	0	0	1	0	0	0	1	1	1	1	1	1	0	1				high				medium	low to medium	medium	medium	medium to high	medium to high		low
142	20	conventional	1	0	0	0	0	1	0	0	0	0	0	0	1	1	0	0	0	0	0	1	1	1	1	0	0	1	0	1	1	1	0	0			medium	low to medium	medium	high			low to medium		medium	medium	low to medium
143	28	conventional	1	0	0	1	0	1	0	0	0	0	0	0	1	1	0	0	0	0	1	0	0	0	1	0	0	1	0	0	1	1	1	0		medium to high				medium to high			low to medium			low to medium	medium	medium to high
144	35	conventional	1	0	0	1	1	1	0	0	0	0	0	0	0	1	0	0	0	1	0	1	1	1	0	0	1	1	1	1	1	0	0	1	medium		medium	medium	medium			medium	medium	medium	medium	medium			medium
145	35	conventional	1	0	0	1	1	0	0	0	0	0	0	0	0	0	1	1	0	1	0	1	1	0	1	0	1	1	1	1	1	1	1	1	high		high	medium		low to medium		low to medium	medium	medium	low to medium	low to medium	medium	medium	medium
146		organic	1	0	0	0	0	0	0	0	0	0	0	0	0	0	0	0	1	0	0	0	1	0	0	0	0	0	0	1	1	0	1	0				low to medium							high	medium to high		medium
147	250	conventional	1	0	0	1	0	1	0	1	0	0	0	1	0	0	1	1	0	0	0	0	1	0	0	0	1	0	0	1	1	0	0	0				low to medium				low to medium			medium to high	low to medium
148	1.5	conventional	1	0	0	0	0	0	0	0	0	0	0	0	0	0	0	0	1	1	0	1	0	1	0	1	1	0	1	0	1	0	0	0	low to medium		low		medium		low to medium	low to medium		medium		medium
149	10	organic	1	0	1	0	0	0	0	0	0	0	0	0	0	0	0	0	1	1	0	0	1	1	0	0	1	0	0	1	1	0	0	1	high			medium	low to medium			medium			medium	medium to high			low to medium
150		organic	1	0	0	1	0	1	1	1	1	1	0	0	1	1	0	1	0	0	0	0	0	0	1	0	1	0	1	1	1	1	0	1						high		medium		low to medium	medium to high	low to medium	medium		medium
151	10	conventional	0	1	0	0	0	0	0	0	0	0	0	0	0	0	0	0	0	0	0	1	0	1	1	0	0	0	0	0	1	0	0	1			low to medium		high	high						low to medium			low to medium
152	100	organic	1	0	0	1	1	1	1	0	1	1	0	0	1	1	0	0	0	0	0	1	0	0	1	0	1	1	1	1	1	1	0	1			low to medium			high		low to medium	medium	medium	high	low to medium	medium		medium
153	130	conventional	1	0	0	1	1	1	0	0	1	1	1	0	0	1	0	0	0	1	1	0	1	1	1	0	1	0	0	1	1	0	0	1	medium	low to medium		high	medium	low to medium		medium to high			medium	medium			medium to high
154	200	organic	1	0	0	1	1	1	0	0	0	0	0	0	1	0	0	0	1	0	0	0	1	0	0	0	0	0	0	1	1	0	0	0				low							low	low
155	300	conventional	1	0	1	1	0	0	0	0	1	0	0	1	0	1	0	0	0	0	0	0	1	0	1	0	1	1	0	1	1	1	1	0				high		high		medium	high		high	medium	medium	high
156	150	conventional	1	0	0	1	1	1	1	0	1	0	0	0	1	0	0	0	1	1	1	0	1	0	1	0	1	0	0	1	1	0	0	1	medium to high	low to medium		medium		medium to high		medium to high			medium to high	high			medium
157	66	organic	1	0	0	1	1	0	0	0	0	0	1	0	0	0	1	1	0	0	0	0	1	0	0	0	1	0	1	1	1	0	0	1				medium to high				high		high	medium	low to medium			medium
158	140	conventional	1	0	0	1	0	1	0	0	1	0	0	0	0	0	0	0	1	0	1	0	1	0	0	0	0	1	1	1	1	1	0	1		high		high					medium	medium	low to medium	low to medium	medium to high		low to medium
159	12	conventional	1	0	0	1	0	1	0	0	0	0	0	0	0	1	0	0	0	0	0	0	0	0	0	0	0	1	1	1	1	1	0	0									high	high	medium	medium	medium to high
160	100	conventional	1	0	0	1	1	1	0	0	1	1	0	0	0	0	0	0	0	1	0	0	1	0	0	1	1	1	1	1	1	0	0	0	medium to high			high			medium to high	medium to high	medium to high	medium to high	medium to high	medium
161	40	conventional	1	0	1	1	1	1	0	0	0	1	0	0	0	0	0	0	0	0	0	1	1	0	0	0	0	1	0	1	1	0	0	1			medium to high	high					high		low to medium	medium			low to medium
162		conventional	1	0	0	1	1	1	0	1	0	1	0	0	0	0	0	0	1	0	0	0	0	0	0	0	0	0	0	0	0	0	0	0
163	11	conventional	1	0	0	0	0	0	0	0	1	0	0	0	0	0	0	0	1	0	0	0	1	0	0	0	0	0	1	1	1	0	0	1				low						medium to high	medium	medium to high			medium to high
164	210	conventional	1	0	0	1	1	1	0	0	1	0	1	0	0	1	0	0	0	0	0	0	1	0	0	1	1	0	0	1	1	0	0	0				high			low	low			low	low to medium
165	60	conventional	1	0	0	1	1	0	0	0	1	0	0	0	0	1	0	0	0	0	0	0	1	0	0	0	0	1	0	1	0	1	0	0				medium					low to medium		low to medium		low to medium
166	85	conventional	1	0	0	1	1	1	0	0	1	1	0	0	0	1	0	0	0	0	0	0	1	0	0	0	1	0	0	1	1	0	0	0				medium				medium			medium	medium
167	23	conventional	1	1	0	1	1	1	0	0	0	1	0	0	0	0	0	0	0	0	0	1	0	0	0	0	0	0	0	1	1	0	0	0			low to medium								high	medium to high
168	35	organic	1	1	0	1	1	1	1	0	1	0	0	0	1	0	0	1	0	1	0	1	1	0	1	0	0	0	0	1	1	0	0	0	high		low to medium	medium to high		low to medium					low to medium	medium
169	78	conventional	1	0	1	1	0	1	0	0	1	1	0	0	0	0	1	0	1	1	1	1	1	0	1	1	1	1	1	1	1	1	1	1	medium to high	medium	medium to high	high		medium to high	medium	medium	high	medium	medium	medium to high	medium	medium	medium
170	810	conventional	1	0	0	1	1	1	0	0	1	1	1	0	1	0	0	0	1	1	0	0	1	1	0	1	1	1	0	1	1	1	0	0	low			high	low		high	high	low		medium	high	low
171	98	conventional	1	0	0	1	0	1	0	0	1	1	0	0	0	0	0	0	0	0	0	0	1	1	0	0	1	1	0	1	1	0	0	1				low to medium	low			low to medium	low to medium		low to medium	low to medium			low
172	15	organic	0	0	1	0	0	0	0	0	0	0	0	0	0	0	0	0	0	0	0	1	0	0	0	0	1	1	1	0	1	0	1	0			medium					low to medium	low to medium	low to medium		low to medium		medium
173	10	organic	0	0	1	0	0	0	0	0	0	0	0	0	0	0	0	0	0	1	0	0	0	1	0	0	1	0	0	0	1	0	0	1	low				low			low to medium				low			low
174	1	organic	1	1	0	0	0	0	0	0	0	0	0	0	0	0	0	0	1	0	0	0	1	1	0	0	1	0	0	1	1	0	1	0				low	low			low			low to medium	medium		medium
175	33	conventional	0	1	0	0	0	0	0	0	0	0	0	0	0	0	0	0	0	1	1	0	1	0	1	0	1	0	0	1	0	0	1	1	high	high		high		high		high			high			high	high
176	180	conventional	1	0	0	1	1	0	0	0	1	1	1	0	1	0	0	0	0	0	0	0	1	0	0	0	1	1	0	1	1	0	0	1				low to medium				low	low		low	low			low
177	8	conventional	0	1	0	0	0	0	0	0	0	0	0	0	0	0	0	0	0	1	0	0	1	1	1	0	0	1	1	1	1	1	1	0	medium			medium to high	medium to high	high			medium	high	medium	medium	medium	medium
178	4	conventional	1	1	0	1	0	1	0	0	0	0	0	0	0	0	0	0	0	0	0	0	1	1	0	0	1	1	1	0	1	0	0	0				low	low			low	low	medium to high		medium
179	7	organic	0	1	1	0	0	0	0	0	0	0	0	0	0	0	0	0	0	0	0	0	0	0	0	0	1	0	1	0	0	0	0	0								low to medium		high
180	11	conventional	1	1	0	1	0	1	0	0	0	0	0	0	1	1	0	0	0	1	0	0	0	0	0	0	0	0	0	1	1	0	1	0	high										low	low		high
181	3	conventional	0	1	0	0	0	0	0	0	0	0	0	0	0	0	0	0	0	0	0	0	0	0	0	0	1	0	0	1	0	0	0	0								low to medium			medium to high
[truncated: 19 more columns]
